# Supplementary material for: Conjugation of CRAMP18–35 Peptide to Chitosan and Hydroxypropyl Chitosan via Copper-Catalyzed Azide–Alkyne Cycloaddition and Investigation of Antibacterial Activity
Source: Int J Mol Sci. 2024 Aug 30;25(17):9440. doi: 10.3390/ijms25179440 (PMC11394780; doi:10.3390/ijms25179440)
Supplement: Supplementary file 1 [file ijms-25-09440-s001.zip]

Archive with 1 entries (1 files):
- ijms-3130607-supplementary.pdf
